# Supplementary material for: Nano-Hybrid Ag@LCCs Systems with Potential Wound-Healing Properties
Source: Materials (Basel). 2023 Mar 18;16(6):2435. doi: 10.3390/ma16062435 (PMC10052190; doi:10.3390/ma16062435)
Supplement: Supplementary file 1 [file materials-16-02435-s001.zip]

Archive with 1 entries (1 files):
- materials-2139768-supplementary.pdf
